# Supplementary material for: The interface between SARS-CoV-2 and non-communicable diseases (NCDs) in a high HIV/TB burden district level hospital setting, Cape Town, South Africa
Source: PLoS One. 2023 Oct 5;18(10):e0277995. doi: 10.1371/journal.pone.0277995 (PMC10553288; doi:10.1371/journal.pone.0277995)
Supplement: S1 Dataset — (XLSX) [file pone.0277995.s001.xlsx]

## Sheet: NCD
			Co-morbidities								Lifestyle Factors			Presenting Complaints						CXR Changes	Lab Findings						Interventions
40-59	>80	Regimen	HPT	CKD	NBL	TB	SLD	Other	↑BMI	None	Smoker	Drugs	ETOH	Duration (days)	Cough	Fever	Sore Throat	Myalgia	Other	Yes/No	Urea	Creat	WCC	Hb	Plts	Neutrophils	IV A/B's	Bactrim	Supp O2	Steroids	Vent
		-	X												X			X			12.5	112	8.75	15	581	6.35	Augmentin and Azithromycin		X	Methylprednisilone, hydrocortisone	No
	82	-	X																Delirium, hematuria		5.8	91	6.83	14.9	180	4.66	Cef and Azithro		X	-
51		TDF/FTC/LPVr	X												X	X			Headache	Yes	4.4	71	13.49	14.4	248	7.54	Augmentin		X	-
45		TDF/FTC/EFV	X												X				pleuritic pain	Yes	4.2	91	4.33	11.2	414	3.06	Cef and Azithro		X	-
51		-	X					Dyslipidaemia							X					Yes	19	145	11.6	13	275	8.38	Y		Y
43		-	X											7	X	X					7.7	64	9.92	10.8	387	7.43	Cef and azithro		FMO2 (NRB)	-
		AZT/3TC/NVP	X			X	?	Prev CVA							X	X				Yes	8	72	8.87	11.2	186	4.24	Cef and azithro		X	-
50		AZT/3TC/LPV/r	X					IHD							X				chest pain		13	184	4.27	9	285	3.35	Cef		FMO2 (40%)	-
		-	X	X											X				delirium, diarrhoea		26.3	677	10.04	11.8	334	_	Cef x 5/7		X	-
		TDF/FTC/EFV	X												X				Pleuritic chest pain	Yes	3.9	45	6.96	11.6	341	4.52	Y		-	-
		TDF/FTC/EFV																	vomitting diarrhoea		8.3	119	7.33	15.6	665	6.06	N	4 tablets BD	N
49		-	X	X			X								X					yes	13.3	259	11.52	8.3	823	5.16	X		-	-
		-	X	X											X	X			diarrhoea		10.7	115	9.89	13	200	6.57	Y		Y	-
42		AZT/3TC/LPVr	X													X	X	X	Anosmia	No	13	128	5.95	12	252	2.91	Y		-	-
		-	X																		4.2	81	6.12	15.6	198	3.69	Y		-	-
		-									X				X	X			Delirium	Yes	20	212	7.21	16.6	173	5.45	Cef and azithro		Y	-
		TDF/FTC/EFV	X											7	X				Pleuritic chest pain	Yes	4.5	70	9.87	12.7	246	7.11	Y		NRBFMO2	Prednisone
56		-	X												X	X		x			1.8	56	5.8	14.5	334	4.2	Cef and azithro		FMO2 40%	-
52			X					MV disease,COPD			X				X						6.2	89	6.15	14.1	147	3.68	Cef and azithro			-
52		-	X																Malaise, pleuritic chest pain	yes	7.9	67	8.53	12	202	6.51	Y		Y	Dexa
51		TDF/FTC/Alluvia	X				?	Asthma, warfarin dvt							X	X				Yes	2.4	63	9.13	11.2	333	6.4	Y		Y
		Atroiza	X								X							X	Headache, diarrhoea		21.3	249	6.33	6	154	4.29	X		Bipap	-
		-	X					RA, CVA											Seizures		23.5	334	20.41	17.7	251	16.74	-		X
46		TDF/FTC/EFV	X												X					Y	11	176	13.59	14.1	236	10.67	Oral A/B		-	-
57		TDF/3TC/EFV													X				headache		5.1	84	6.1	13.8	309	2.26	-		Y	-
53		-	X																PVA		3.4	52	10.48	7.7	184		Cefzol			-
55		ABC/3TC/EFV	X	X		X	.?												Malaise		49	647	10.94	11.4	388	8.25	Ceftriaxone		X	-
			X	X							N	N	N						CCF exacerbation	yes	15.6	186	8.9	11.4	230		Cef and Azithro		Fmo2	-
		-	X	X			?								X				LOW, weakness		28.6	635	16.49	9.9	470	12.57	Cef and azithro		X	-
		-	X													X			Hyperglycemia		9	129	5.7	13.9	165	3.52	Ceftriaxone 5/7, ertapenem 5/7		X	-
57		-	X												X		X		Abd Pain, vomitting		8.5	74	22.1	14.5	284	19.4	Cef and azithro, then Piptaz+Amikacin		X	-
		-	X	X				GERD							X		X		Headache fatigue		12.2	171	10.99	16.2	300	-	Cef + Azithro		X	-
		-														X			LOA, LOW, Dysuria, Malaise		7	90	8.18	12.9	134	4.06	Cef + Azithro			-
		-																	Malaise, LOA, polydipsia, polyuria		2.4	70	7.54	12.3	208	4.83	Cef			-
		-	X					PUD							X	X					6.6	127	10.24	13.6	164	8.86	Cef + Azithro		X	-
	91		X		X			B12 def											Delirium	Yes	16.6	106	22.46	15.6	255	-	Cef + Azithro		X	-
58		-	X					ihd							X						8.1	104	6,67	13,0	185	5.26	Cef + Azithro		x	-
55		TDF/FTC/EFV	X																Pleuritic chest pain	Yes	6.8	72	16.38	15.3	229	12.37	Cef + Azithro		X	-
54			X	X															Hypoglycemia		9.7	158	4.85	8.6	172	1.68	Cef + Azithro		X	-
		-	X					OA							X	X			Loa		4.6	120	9.19	10.8	358	7.14	Y		Y
55		ABC/3TC/EFV	X	X			?								X	X					20.6	210	11.27	10.2	384	8.43	Cef		X	-
43		TDF/FTC/LPV/r	X				?	HSIL					X		X	X					4	57	6.46	13.8	297	4.17	Y			-
		-	X				?												Weakness		13.3	107	12.07	13.2	251	8.5	Y		Y
		-	X					IHD							X		X	X			15.4	182	10.21	13.5	326	8.21	Cef + Azithro		X	-
		-	X												X	X			Vomitting		9.2	105	8.27	11.8	242	5.64	Cef + Azithro		X	-
58	87	-	X												X	X			diarrhoea		4.8	75	12.13	13.2	182	7.98	Ceftriaxone 2/7, augmentin PO 3/7			-
59		-	X	X															Delirium		20.5	207	14.02	10.9	321	11.86	Y		Y	-
59		-	X					PUD							X	X			Pleuritic chest pain		13.7	177	7.15	13	246	-	Cef + Azithro 1/7		Y	Pred
48		TDF/FTC/EFV	X												X				Pleuritic chest pain		3.9	81	4.75	12.7	247	1.83	Cef + Azithro			-
		-									X				X	X			anosmia		5.5	190	6.05	15.3	310	-	Y			-
		TDF/FTC/EFV	X					Hypercholesterolemia							X				hallucinations		3.9	89	5.46	12.2	276	2.35	-		-	-
		-	X												X	X					6.8	103	8.26	77.9	301	5.76	Cef + Azithro		X	-
59		-	X												X	X		X	Headache		6.2	65	7.22	12.9	438	3.89	-		-
	85	-	X					IHD							X						9	102	10.45	10.4	376	7.04	Cef + Azithro		X	-
57		AZT/3TC/LPV/r	X				?	Epilepsy							X	X					5.5	99	19.69	10.3	395	11.89	-		-
		ABC/3TC/EFV	X	X				Prev cva										X	Diarrhoea	Yes	23.5	1035	13.99	11.2	464	9.95	X
53		Defaulted, restarted	X				X	MDD							X	X			headache		3.3	52	9.23	8.2	387	6.89	X		X	Prednisone
48		-	X																pleuritic chest pain		6.3	82	6.74	14.8	274	3.48	X		X
		-	X												x	x					5.6	101	10.43	12.4	242	8.44	Cef + Azithro		X
48		-	X												X				WEAKNESS		10.1	88	10.05	13.5	470	5.8	X		X
		Newly diagnosed	X				ILD														13.8	96	6.31	13.2	176	4.2	Cef + Azitho		X	Prednisone
52		-	X					PUD									X		Diarrhoea		4.7	107	7.33	12.7	180	-	Cef + Azithro		X	-
57		AZT/3TC/LPV/r	X				X	Prev CVA							X						8.7	114	15.6	14.1	376	12.23	Cef + Azithro			-
45		TDF/3TC/EFV													X				LOA		3.4	72	13.2	15.2	257	11.14	Cef + Azithro			-
48		-													X	X			PLeuritic chest pain		2.8	104	2.08	15.6	180	1.32	Augmentin PO
		-	X					Prev SAH							X				Diarrhoea vomitting		14.1	167	7.85	15.8	218	6.28	Cef + Azithro		X	-
		-	X												X				Delirium		25.3	198	28.73	14.8	476	21.52	Cef + Azithro		X	-
41		AZT/3TC/ATV/r	X					GERD							X				Diarrhoea, Weakness		4.4	116	10.48	14.1	428	-	Cef + Azithro			-
		-	X												X	X		X	Weakness		6.1	93	7.06	12.3	416	3.9	Y		Y
		-	X												X	X	X		LOA		4	49	10.64	9.8	309	7.1	Cef		X
43		TDF/FTC/LPV/r	X				?								X	X					4	57	6.46	13.8	297	4.17	Cef + Azithro 3/7		Y	N
57			X												X	X		X	Anosmia		4.5	123	5.49	16.2	177	4.05	Cef + Azithro thereafter meropenem		High flow	N
50		-	X												X	X					4.3	66	9.71	14.5	319	5.34	Cef + Azithro		High flow	Hydrocortisone
		-	X												X				Headache, dizziness		10.8	87	13.21	12.6	288	11.27	Cef + Azithro		X
52		-	X												X	X	X		Diarrhoea, headache		3.6	80	11.84	14	345	7.87	Cef		X
47		-	X										X		X	X	X		Diarrhoea		2.7	64	8.72	13.9	223	6	Cef -> oral augmentin		N	N
55		-	X					Epilepsy	X						X	X			Diarrhoea, Pleuritic chest pain		4	72	9.14	13.9	262	6.92	Cef + Azithro 1/7
		-	X		Unknown primary			CVA												Y	11.1	85	6.32	4	265	-	Cef		Y	-
			X												X						5.1	93	7.36	13	266	3.22	4/7 Cef, 3/7 Azithro		Y	N
50			X												X	X		X			6.6	85	4.14	14.8	192	2.86	Cef + Azithro 3/7		Y
56		ABC/3TC/EFV	X	X				Gastritis								X	X	X	Nausea vomitting		21.9	358	10.6	11.2	385	7.84	Cef + Azithro		Y
			X															X	Vomitting		13.2	142	4.5	11.5	223	-	Cef		N
			X					Obese											Right sided weakness	Y	5.7	71	9.21	13.2	298	-	Y		Y
			X					Retinopathy blind							X	X		X			8.9	127	5.08	13.4	268	2.95	Y		Y
			X					Dementia							X	X			Pleuritic chest pain	Y	9.1	116	8.8	11.5	337	-	Y		Y
		-	X					Gout													8.6	55	9.22	12.8	316	7.12	Cef + Azithro		X
		ABC/3TC/EFV	X	X												X		X			5.5	125	12.29	16.9	296	9.51	Cef + azithro		X
			X						X					1					Confused		14.1	138	9.47	11.2	411	7.04	Cef 2/7, augmentin 5/7
			X					IHD							X				Pleuritic chest pain		8.1	104	6.67	13	185		Y		Y
55		-	X												X	X		X			6	79	12.5	13	434	9.96	Y		Y
52			X											7	X	X	X		Anosmia		17.5	110	9.03	12.7	387	7.4	Y		NRB
		-	X												X	X					4.2	83	7.42	13.3	174	5.45	Y		Y
51		TDF/FTC/EFV	X													X					3.1	55	13.27	12.7	448	10.63	Cef + Azithro		Double barrel
51		TDF/FTC/EFV	X												X	X	X	X	Pleuritic chest pain, anosmia		3	55	6.07	15.5	314	3.7	Cef + Azithro		Y
			X												X	X					5.2	85	10.18	14.2	331	8.12	Y		Y
57			X	X				Hyperthyroidism							X						27.6	345	15.99	13.7	173	12.95	Y		Y
			X					cva													4.9	90	13.7	12.7	376	10.88	-	-	-	-
50			X												X				Swelling		8.8	118	5.61	14.4	347	4.06	Cef + Azithro 3/7		Y
50			X												X						4	96	7.35	13.2	482	4.92	Cef + Azithro		N
			X														X	X	Weakness, delirium		22.8	239	6.75	13.7	262	3.99	Y		Y
			X					Hypercholestrolaemia, orthopnea							X				Diarrhoea		7.5	81	10.49	13.7	237	7.94	X		X
		2 TABS?	X																Gbw, confusion		25	335	12.76	15.3	227	9.86	X
57			X												X						4.6	54	11.02	16.6	327	-	X		X
50			X												X	X			Nausea		5.2	50	10.81	13	441	7.68	X		NRB FMO2
	96		X												X						10.1	101	7.97	12	297	6.32	x		x
		ABC/3TC/EFV	X	X		?									X						28.8	437	15.9	12.6	508	-	X
52			X																Vomitting		4.9	59	4.43	11.3	195	-	X		X
			X												X	X					4.1	71	4.65	13.8	169	-
			X																Delirium, weakness		11.9	154	13.32	10	497	-	X		X
57		TDF/FTC/EFV	X					Obese							X	X			Diarrhoea		5.2	61	8.88	13.4	166	6.3	X		X
			X	X															GBW		33.9	427	6.01	11.5	215	-	X		X
			X															X	polyuria polydipsia		9.6	75	10.45	13.6	203	8.78	X		X
54			X					Schizophrenia													6.9	104	6.77	10.5	144	2.55	X		X
			X												X	X	X		epigastric pain		1.9	57	10.42	82	338	8.92	X		X
			X					Dementia							X						18.5	136	12.98	11.6	312	11.11	X		X
			X															X			32.6	910	10.18	13.8	687	8.35
																			Weakness		2.6	82	9.34	14.8	223	6.23	X		X
53			X												X	X					12.8	117	14.62	13.5	196	11.68	X		High flow
45		Atroiza													X	X			Vomitting		4.6	71	12.86	14.6	353	10.97	X		X
			X																Weakness		6	58	18.91	14.3	357	14.14	X		X
59		AZT 3TC LPV r	X					asthma							X	X			Weakness		3.5	108	8.57	14.1	300	6.64	X		High flow
																			Unresponsive		5.8	70	8	15.9	189	5.72
		-	X					Epilepsy								X			RHinorrhoea		8.7	92	10.88	13.1	290	8.52	X		X
																			Weakness		8.9	113	13.71	15.1	165	10.93	X
			X												X	X					7.7	114	9.66	13.1	118	7.65	X		X
		-	X																Delirium		6.7	120	8.57	13.4	171	-	X		X
51			X												X	X	X	X	Anosmia		11.5	168	5.56	9.2	357	-	X		X
			X												X	X			Headache Pleuritic chest pain		4.9	80	7.91	12.7	264	6.47	X		X
48															X	X			anosmia		2.5	53	9.03	13.1	376	5.04	X		X
43		TDF/FTC/EFV					?								X	X			LOA		3.1	57	7.78	14.7	299	5.55	X		X
41		TDF/FTC/EFV	X												X			X	pleuritic chest pain	Y	3.8	38	9.46	12.6	158	7.7	X		X
	80		X												X	X				Y	5.4	74	11.85	14	403	9.43	Cef + Azithro		X
	88		X	X											X						14.6	143	7.58	7.3	204	-	X		X
			X												X				pleuritic chest pain		2.7	56	10.08	12.6	490	-	X		X
			X																Right hemiplegia		6.9	59	10.16	14.3	303	-
50			X					IHD							X	X			Vomitting		11.3	219	8.46	8	284	7.22	X		X
	80		X					Dyslipidaemia							X	X			Headache		5	61	10.33	12.7	467	-	X		X
																		X	Vomitting, Hiccupds, epigastric pain		11.3	92	14.02	13.8	349	-	X
		-	X												X				Confusion		6.3	97	8.27	12.2	472	6.14	X		X
48		-	X												X						4.5	84	6.04	14.1	281	4.75	X		X
			X												X	X			Pleuritic chest pain		7.2	75	16.25	12.7	416	11.82	X
		?	X				?								X	X			pleuritic chest pain, LOW		10.2	164	8.64	14	212	-
54		Atroiza	X												X						2.8	45	11.05	13.1	326	8.07	X
															X				Pleuritic chest pain		3.4	58	13.08	12.5	360	5.48	X
			X	X				Prev CVA							X	X			Pleuritic chest pain, weakness		19	203	8.08	13	152	6.48	X		X
		ABC/3TC/EFV	X	X											X	X		X			34.7	662	13.07	12	255	-	X		X
54			X			?									X				Headache		4.9	69	10.51	12.1	484	7.49	X	X	X	Prednisone
55			X													X		X			4.5	69	9.25	13.6	547	6.7
			X																Generally unwell		8.6	143	12.37	15.6	272	8.97	X		X
			X																LOA weakness		11.4	147	15.92	13.8	370	-	X		X
58			X												X	X					5.6	70	10.98	13.3	188	8.41	X		X
		TDF/FTC/EFV	X				?								X	X		X			12.5	172	7.13	14	380	4.94	X		X
			X												X						3.5	49	5.69	11.6	410	-	X		X
59			X	X											X	X					18.3	332	9.1	10.7	253	7.62	5/7 Cef + 3/7 Azithro		X	No	No
																			Vomitting		2.1	59	8.69	14.4	289	-	X		X
57			X	X															Weakness		9.7	158	4.85	8.6	172	1.68	X
			X	X											X		X		Pleuritic chest pain		26.2	135	16.29	15.9	97	15.02	X		X
47															X	X				Y	2.5	52	11.27	13.2	163	8.28	X		X
			X	X				Dementia											Hypoglycemia		10.8	125	6.92	10.6	250	-	X		X
			X												X	X		X		Y	10.4	146	6.6	14.3	250	4.59	X		X
	82		X					Dementia											Delirium		15.3	77	21.06	12.7	247	-	X		X
			X														X		Hemiplaresis		13.5	102	7.2	13.7	304	-	X
45		ABC/3TC/EFV	X	X				PVD, IHD							X						18.1	480	5.93	11.3	203	4.2	X		X
51														5	X				Diarrhoea pleuritic chest pain		2	58	8.18	13.6	385	5.15	X		X
			X	X															Vomitting LOA		16.7	137	9.57	11.9	366	7.19	X		X
			X					Bedbound PVD											Delirium.		19.1	190	12.31	15.2	254	9.56	X		X
49											X				X	X					7.7	75	8.83	12.5	252	6.38
48			X												X	X	X		Diarrhoea		2.4	56	11.32	13.8	385	8.71	X		X
50			X												X				Fatigue, constipation		4.3	54	10.84	13.6	247	8.12
	81		X				X	TBI, Dementia							X				Dizziness, fatigue, Delirum		5.3	68	8.57	11.9	371	6.9	X		X
			X	X				IHD, PVD , CVA							X	X			Epistaxis, Delirium		13.1	185	5.9	8.7	214	4.05	X		X
			X					IHD,								X	X		Malaise, Anosmia, poyluria		5.1	58	7.82	13.4	482	5.93	X		X
		Atrozia	X				?								X			X	Headache		5.1	103	6.9	10.5	320	4.03	X		X
			X												X				Delirium		17.5	141	15.53	15.4	368	13.36	X		X
49		Atrozia	X												X			X			1.7	49	10.43	9.7	382	-	X		X
			X					OA							X	X	X				15.6	141	11.94	13	177	10.57	X		X
49			X												X				pleuritic chest pain		16.1	207	12.75	9.8	292	9.55	X		X
48			X												X				weakness/fatigue		13.2	82	6.95	13.7	346	5.46	X		X
58			X																Weakness Loa		19.2	163	10.46	14.6	708	-	X		X
			X													X	X	X			9.8	100	7.91	14.1	229	5.84	X		X
54			X												X	X			Weakness		4.6	75	6.28	14.4	151	4.82	-		X
			X					Schizophrenia							X	X					7.6	106	8.56	16.1	262	6.29	X		X
47		Atroiza						MS											Polyuria confused		31.7	422	26.73	16.1	346	20.8	X		X
52		Newly diagnosed	New														X				5.5	86	5.63	12.2	190	3.16	X		X
58			X																		5.1	76	11.36	15.1	374	8.59
46		TDF/FTC/LPV/r	X					COPD							X	X			pleuritic chest pain		6.5	73	8.17	13.9	314	4.36
			X												X	X					7	122	5.05	13.9	159	4.08	Cef and azithromycin		NRB
			X												X	X			Weakness		6.7	84	7.64	14.1	277	5.36	X		X
57			X												X			X			2021-05-06	94	2021-10-04	14.9	156	2.91			X
			X					Pregnant							X	X		X			1.5	41	4.97	15.2	290	-
51		Atroiza						Liver Dx							X	X			LOA		4.8	71	7.34	15	194	5.24	X		X
59			X												X			X			9.1	122	16.63	13.4	233	11.41	X		X
58			X	X						X					X	X			Confusion		31.6	342	11.16	12.3	417	9.2	X		X
	82		X					Prev CVA						14					Confusion weakness		4.3	79	14.77	14.3	506	11.64	X		NRB
56		Atroiza																			12	131	7.35	14.3	551	4.03	X		X
			X																Confused		7.8	135	9.14	13.8	282	7.14	X		X
57			X												X	X	X				3.1	57	12.69	13.2	335	10.13	X		NRB FMO2
56															X	X	X				7	72	11.04	16.3	217	8.07	Cef and azithromycin		NRB
		Atroiza	X				?								X				Headache		4.5	85	7.87	14.8	204	5.68	X		X
54			X											4		X	X	X			3.9	79	12.17	14.6	325	10.33
59			X											7	X	X			Weakness Pleuritic chest pain		6.2	78	4.91	11.1	141	2.42	X		X
53			X											3					Weakness		16.8	123	6.45	13.4	520	4.7	Augmentin amd azithromycin		X
			X					cor pulmonale secondary to PE											lower limb oedmea		7	180	11.03	11.5	206	7.22	X		X
58			X					MDD								X			pleuritic chest pain		4	55	7.11	11.6	272	4.5	X		X
			X											7	X				Gastritis	y	3.6	76	9.16	12.4	278	7.2	X		X
52		Atrozia	X											8	X			X			5.4	58	7.84	15.1	198	5.7	X		X
42			X											5	X		X	X			3.6	66	8.66	10.9	251	6.44	X		X	Dexa
		Atrozia	X											3	X			X			4.5	73	9.18	12	269	6.07	X		X
47		Atroiza																	Confused		31.7	422	26.73	16.1	346	20.8	X		X
45			X											7	X				Headache LOA, pleuritic chest pain		3.8	54	5.96	13.4	293	_	X
54		Atroiza - renal friendly	X				?									X			Weakness, LOA		9.2	185	7.05	13.7	190	4.98	X		X
			X												X	X		X	LOA		4.8	73	6.46	12.4	305	3.71	X		X
48			X												X		X		Pleuritic chest pain		8.6	117	15.44	14.1	438	11.83	X		X
46		Atrozia	X														X				4.8	77	9.15	12.3	230	7.37	X		X
			X			X		Mitral stenosis							X				PND, orthopnea, oedema		16.1	144	30.13	10.2	79	23.38			X
			X											14	X				LOW, polyuria, dipsia		7.8	91	10.77	14	246	8.65	X
57			X												X						11.5	159	6.71	15.4	253	4.47
		2nd line												7	X				Weakness, Polyuria, polydipsia, LOW		7.3	72	13.06	13.5	436	8.63	X			Prednisone
			X												X	X					3.7	47	6.78	13.3	212	4.36	X		X
51			X												X				LOA, vomiting		2.8	77	6.36	11.3	263	4.85
54			X										Previous ETOH stopped in 1993		X	X			Pleuriti chest pain		5.4	63	11.25	15.4	4.3	8.48	Cef + Azithro x1/7		X		X
57		Atrozia													X						3	42	6.13	12.9	316	2.91	X
54																			Chest pain, hyperglycaemia		3.3	49	6.7	14.2	207	4.44	X		X
			X												X		X				13.5	221	12.06	11.6	382	-	X		X
			X	X			?	Prev TB, Glaucoma											LOA, Headache		42	1205	3.54	8.8	212	2.58	X		X
53			X					Prev CVA, PVD - bilateral BKA							X				Vomitting		9.2	80	10.54	8.8	320	2.18	X
57			X											5	X	X			Nausea, diarrhoea		3	56	11.76	13.2	172	_	X		X
52		Atroiza	X											8	X	X	X		Anosmia		6.1	106	6.47	15.8	172	5.03	X		X	Pred
46			X	X			?												Vomitting		72.1	2397	8.74	5.9	288	6.48	X		X
56			X															X	vomitting & weakness		3.7	81	9.03	13.3	374		X		X
40		-											X	2					vomitting & abd pain		6.7	100	17.22	15	335	14.03	X		X
58		-	X														X		Delirium & Seizures		6.7	100	17.22	15	355	_	Augmentin
40			X																Fatigue, weakness, LOA		20.4	380	10.59	16.1	248	7.53	X
51		TDF/FTC/LPV/r	X					MDD							X	X			Weakness & Diarrhoea		6.6	72	7.57	13.5	418	3.95	X
53		-	X												X						2.7	56	9.96	14.3	185	-	X		-	Pred	X
		-	New					Asthmatic								X			Polydipsia, polyuria		3.6	54	14.39	14.5	413	12.07	X
51		-	X												X	X			PLeuritic chest pain		2.6	47	7.49	17.8	201	5.85	X		X
57		Atroiza	X												X				Dizziness, Diarrhoea		10.1	133	8.94	14.4	220	6.59	X		X
46		-	X												X	X			Weakness		8.7	134	14.04	15.1	227	-	X		X
			X												X			X		Y	10.2	103	11.12	14.1	274	6.94	X		X	Pred
		-	X					Epilepsy											GTC		6	148	15.97	14.6	320	-	X
45		Atrozia	X					SLE							X	X	X	X			3	51	6.12	13	188	3.48	X		X
	82	-	X												X				Pleuritic chest pain		10.9	95	7.67	12.4	327	5.72	X		X
51		-	X											2					Weakness		4.5	59	5.67	14.5	242	4.32	X		NPO2	Dexamethasone
55		-	X				X	Prev TB											Weakness		3.4	69	10.45	12.2	471	7.98	X		X
57		Atrozia	X												X	X			Vomitting, diarrhoea, headache		3.7	60	6.35	13.8	222	5.6	X		X
58		-	X												X				LOA		5.6	78	6.85	-	-	4.29	X		X
56		Atroiza	X				ILD				X				X	X			LOW, Weakness		9.5	147	15.25	143	324	12.44	X		X
57		-	X												X				LOA, Vomitting, Pleuritic chest pain		18.3	185	5.82	13.4	196	4.17	X
48																			Confused		50.9	1379	14.02	13.2	698	-	X		X	Dexa & Pred
41		Atroiza													X			X	Headache		2.6	46	6.82	14.3	228	4.31
		-													X				Polyuria, Polydipsia		2.8	42	-	-	-	-
			X	X											X	X	X		Malaise, LOA, POlyuria, Polydipsia		36.2	239	8.54	11.2	570	-	X
58		-	X	X															Weakness, Vomitting		44.7	835	5.62	8.7	190	4.42
	80	-	X															X			7.2	127	8.89	6.2	735	6.29	X		X	Pred
53		TDF/FTC/Alluvia	X												X	X			LOA, nausea, malaise		2.7	58	13.09	13.3	632	8.77	X		X	pred
	80		X	X											X	X			Malaise, headache		6.1	109	12.99	12.8	241	9.56
																			Vomitting abdominal pain		7.9	101	22.32	14.8	523	17.92	X
	F		X																Confusion		7.3	74	11.93	13.7	374	8.9	X		X	Pred
																			Weakness		24.6	271	14.94	11.2	130	26.97	X			Dexa, Pred
52		Atrozia	X												X				Pleuritic chest pain, anosmia		2.2	69	4.87	12.2	215	3.08	X		X
59			X												X				Pleuritic chest pain		6.3	82	6.11	14.8	282	3.95	X		X	Pred
40																			Poly sx, LOA, Malaise		4.8	69	6.53	14.3	152	-	X
	82		X												X			X	LOA		4.7	110	25.59	10.5	500	18.91	X		X
			X					Prev CVA							X				Pleuritic, malaise		10.9	96	11.13	11.6	521	9.47	X		X
			X	X											X				Confusion		36.2	902	13.98	9.8	342	9.9	X		X
																					11.1	104	12.34	14	279	7.74	X			Pred
			X												X				PLeuritic chest pain, confusion		9	83	14.55	13.5	252	12.15	X		X	Pred
50										X					X	X					3.8	63	6.1	14.5	387	4.97	X		X	Pred
			X												X	X	X	X	Vomitting, diarrhoea, headaches		11.2	143	8.82	12.9	175	6.48	X		X	Pred
			X					Deaf							X						6.7	125	6.45	12.9	197	4.38	X		X	Dexa
			X												X				confusion		12.6	109	26.05	15.2	176	21	X		X
			X													X			LOA		8	77	9.91	9.3	369	7.85	X		X	Pred
			X												X				Weakness		30.9	469	5.68	12.9	179	2.89			X
	91		X	X											X			X	Weakness, pleuritic chest pain		19.9	260	15.33	13.3	205	13.58	X		X	Pred
58			New												X		X		Weakness		4.8	84	6.56	13.6	287	4.8	X		X	Pred
45			New							X					X		X		Headache		-	-	-	-	-	-
			X												X		X		Weakness		5.7	90	5.96	13.9	224	4.75	X		X	Dexa
48			X													X			PLeuritic chest pain		4.8	57	12.31	13.7	207	8.73
47			X																Headache, pleuritic chest pain		3.5	46	7.99	15	227	5.28	X		X
	85		X					Glaucoma, CAtaract											Confused		18.7	209	9.38	12	330	7.88	X		X
		TDF/3TC/LPV/r	X												X				Pleuritic chest pain		3.2	39	10.53	12.1	315	-	X		X
			X							hyperglycaemia									Weakness, backache, constipation		11.4	135	11.39	13.1	290	-
52			X												X				Pleuritic chest pain, LOA		4.8	78	4.05	14.8	319	1.69	X		X
															X	X			Malaise		6.2	75	5.92	17.6	238	4.29	X		X
54			X	X															Diarrhoea, Malaise, CCF		34.1	1149	6.15	8.5	251	3.63
51		Atrozia	X				?	Prev TB							X	X			Malaise		4.9	67	5.26	12.3	273	3.54
53			X																Abdominla pain, confusion		17.9	236	9.4	17	147	6.4	X		X
48			X												X			X			3.6	66	8.66	10.9	251	6.44	X		X	Dexa
			X												X				Vomiting, abdominal pain		6.3	66	5.29	15.4	234	3.42	X		X	Dexa
44			X												X				Anosmia		10.6	97	12.24	13.5	479	9.49	X		X
55			X				?	CIN III, prev TB										X			4.8	66	6.14	13.5	268	4.24	X		X
65			X	X											X						8.1	150	10.27	14.9	491	7.32	X
47										X					X	X			Diarrhoea		6.5	103	14.65	13.9	351	11.72	X		X
46			X												X				Headache		-	-	-	-	-	-
51			X																GBW		6.8	115	4.82	14.3	276	2.87	X
33			X													X			Malaise, pleuritic chest pain		10.1	152	10.35	15.2	279	10.35	X		X
			X					Asthmatic							X	X	X	X	Orthopnea, PND		4.2	75	7.94	11.8	453	6.8	X		X	Pred
			X												X			X	Malaise		6.1	99	7.86	13.5	307	5.76	X		X
54			X					New stroke											Acute onset hemi		4.3	81	8.96	12.6	415	-	X		X
56			X					Asthmatic											Poly symptoms, dizziness, dry mouth		4.4	65	8.27	12.7	219	6	X		X
			X					Prev stroke							X				Diarrhoea, dysphagia, LOA		6.2	60	6.25	12.8	115	4.48	X
	91		X												X		X		confused		10.8	95	15.93	13.4	233	13.64	X		X	Pred
			X												X	X	X		Anosmia		7.2	98	4.44	14.5	135	3.01	X		X	Pred
			X																LOA, malaise		3.8	69	4.7	12.7	343	3.37	X		X
			X												X	X					3.5	50	10.16	12.1	310	8.1	X		X
58			X					Epilepsy							X				LOA, confused		4.8	104	13.91	9.1	156	-	X		X	Pred
			X	X											X	X		X			6.8	93	6.55	12.9	284	4.22			X	Pred
			X					Gout										X	Malaise, diarrhoea		8.4	105	9.87	14	610	-	X		X
51															X				Confusion, vomitting		13.8	126	11.42	16.3	215	7.69	X		X	Pred
								Epileptic							X				LOA, malaise		3.6	89	14.64	16.8	282	12.97	X		X	Pred
44			X					Asthmatic													6	85	8.93	14.6	370	-	X		X	Pred
55		Atroiza	X												X	X	X		Anosomia		2.2	48	7.84	12.5	265	4.58	X		X
			X	X															Abdominal pain vomitting		34.4	2037	7.12	8.8	436	3.75	X
																			Confusion		3.2	42	10.09	10.6	833	-	X
43															X	X	X		Malaise, LOA		11	214	16	13.2	335	11.9	X		X
			X												X	X					11.6	107	18.53	13.2	598	15.55	X		X	Dexa
46			X												X	X		X	Headache		5.1	68	10.49	13.9	374	7.41	X		X
			X					Cancer remission													5.8	78	7.99	13.2	412	-	X		X	Pred
58			X																PLeuritic chest pain, confused		20.8	325	16.59	13	180	12.89	X		X
58			X												X	X	X		Malaise, headaches		14.5	196	20.24	10.5	348	14.01	X		X
45		Atrozia	X												X			X	Malaise		3	69	7.38	11.7	312	5.41	X
			X													X					3.6	58	11.15	11.9	373	-	X		X
			X	X				PVD							X				LOA		22.3	184	8.74	9.9	431	7.14	X		X
51		Atrozia	X												X				Malaise, constipation		4.3	54	10.84	13.6	247	8.12
45			X												X	X			Malaise, diarrhoea, vomitting		13.2	151	16.19	12.1	323		X		X
			X	X			?	Prev TB							X		X				16.7	317	9.36	11.5	205	7.12	X		X
50			X												X	X			Headache, LOA		4.3	66	9.71	14.5	319	-	X		HFO2
			X					IHD							X	X					2.8	66	5.98	14	291	3.48	X		X	Pred
50			X	X				Hypothyroidism											Polydipsia, polyuria, myalgia		39.9	426	13.21	10.8	616	10.65	X
53																		X	Vomitting		8	175	15.45	14.7	233	-	X
48			X					CVA, schizoaffective, EPileptic											asymptomatic		4.4	56	6.64	11.7	273	-	X
			X												X		X		Malaise, fever		16.4	185	14.36	12.3	217	12.64	X		X	Pred
			X				?IPF								X		X				25.9	157	10.34	16.6	352	7.41	X		X	Pred
			X												X						6.1	51	10.81	14.9	259	7.61	X		X
			X			X					X								PND		13.6	77	9.62	11.4	345	6.72			X
59			X	X				Prev TB							X	X			Malaise		14.6	155	5.73	12.3	183	4.83	X		X	Pred
			X					Asthmat							X	X		X	Anosmia, pleuritic chest pain		10.5	304	22.22	10.9	300	19.97	X		X	Pred
			X			New		Prev TB							X		X				4.7	50	15.53	9.8	359	13.17	X		X	Pred
54		Atroiza	X	X											X	X	X	X			4.9	68	7.36	11.8	266	5.02	X		X	Pred
			X	X				SLE							X				Night sweats		5.9	104	8.3	10.5	597	5.2	X		X
			X					Prev CVA, PVD, BKA											Hemiplegia		13.1	99	8.28	13.8	198	6.56	X		X
			X	X				Dyslipidaemia													14.3	171	17.25	12.6	217	14.66	X		X	Pred
56			X												X				Diarrhoea		5.3	57	13.09	11.1	228	10.51	X		X	Pred
			X	X											X				oedema		17.9	319	11.09	6.1	449	8.85	X		X	Pred
			X				?	Prev TB, indoor fire exposure							X	X			LOW, diarrhoea, effort intolerance		5.3	106	5.13	14	318	2.69	X
44			X					Osteoarthritis, previous cholecystectomy - gallstones							X	X					6	65	13.48	13.3	432	9.52	X
48		ABC/3TC/EFV	X					Hypercholestrolaemia,							X	X			Rhinorrhea		9.3	132	9.61	10.9	453	6.1	X			Pred
			X					Blind							X				Unresponsive		3.2	56	8.25	13.3	258	5.68			X
													X						Abdominal pain, vomitting		7.6	121	53.32	15.1	665	42.6	X		X	Dexa
58			X												X		X		Anosmia		2.9	55	7.6	13.4	384	4.62	X		X	Pred
															X	X	X	X	Headache, diarrhea, vomiting malaise		14.5	168	26.93	12.9	203	19.77	X		X	Pred
			X												X		X		LOA, malaise		9.5	121	10.27	12.7	294	5.72	X		X
			X	X											X						6.9	100	8.76	15.3	206	6.17	Y		NRB	Pred
46			X												X	X	X		Pleutici chest pain		2.3	43	12.79	10.5	267	9.64	cef + azithro		X	Pred		/
56			X					Asthmatic							X				Pleuritic chest pain		4.4	56	15.83	16.6	291	12.65	Y		Y	Pred
			X			X									X	X	X		LOA		6.4	102	6.9	11.9	455	4.27	Y		Y
			X	X		New													Confusion, vomimting, malaise		6.9	153	13.02	12.2	326	9.48	Cef 2g BD x10/7		N
58									Y					4	X	X				Y	5.4	111	10	12.9	134	77	Y		Y
42														2	X	X				Y	3.1	68	11.24	11.5	580	9.07	Continued augmentin and azithro		FMO2
			Y											3	X			X	X		9.1	87	8.49	11.7	223	3.64	Augmentin 5/7 azithro 3/7		FMO2	N
56			Y						Y					5	X	X	X		X	Y	10.6	146	13.88	13.5	222	83	Y	N	CPAP
			Y											4	X				X	Y	5.7	82	4.3	15.1	232	0.81	-		-
			Y						Y					5					X	Y	5	73	15.68	14.4	342	11.21	Y		Y
			Y								Y			2	X				X	Y	6.1	90	11.65	14.1	291	-	Y
			Y						Y					7					X	Y	14.3	169	14.38	9.1	353	12.57	3/7 Cef -> Augmentin
42														7	X	X			X	Y	3.8	79	5.87	13.8	203	4.7	Y	N	NPO2	N
			Y											7	X	X				Y	8.7	217	5.69	15.8	195	2.99	Cef 5/7 + Azithro 3/7	N	Y	N
	80		Y											5		X			X	Y	17.7	205	8.8	14.1	238	6.85	Y		Y
48			Y								Y		Y	4	X	X			X	Y	12.9	192	6.11	14.7	245	-	1 /7 Cef -> 4/7 augmentin + 5/7 aithro	N	HFNO2	Hydrocortisone
46									Y					4	X	X			X	Y	3.6	62	4.97	13.1	192	-	Augmentin + azithro 3/7	N	HFO2	Hydrocortisone
50			Y											5	X	X		X	X	Y	4.2	65	5.9	15.2	231	4.63	Cef + Azithro		X	N
			Y					Y						3	X				X	Y	3.6	89	5.79	14	254	3.64	-		-	-
			Y						Y					5	X	X			X	Y	21.8	174	29.7	13.2	582	20.67	Cef + Azithro		High flow and CPAP	Dexa
			Y											14	X				X	Y	4.8	59	6.64	15.3	134	-	Y		Y	Pred
54			Y					Y						2	X	X			X	Y	5.1	75	7.98	9.7	368	5.45	Y			Pred
			Y					Y	Y					4						Y	5.3	67	7.22	11.1	252	5.95	Y		Y	Pred
		TLD	Y						Y					2	X	X		X			3	63	8.58	12.7	271		-		X	X
			Y	Y										1					X	Y	14.7	160	4.52	9.9	84	3.41	Y		N	N
			Y											10	X		X		X	Y	3.7	79	6.41	13.1	321	4.62	Cef + Azithro 2/7		NPO2	Dexa 2/7 -> Pred
48			Y											6	X	X	X				2.1	54	6.4	12	297	4.7	Y		Face Mask	Pred
			Y											3	X				X	Y	6.6	56	9.7	12	519	63.5	Y		NRM	Pred
			Y						Y					5	X	X			X	Y	10.7	171	20.84	13.1	446	-	Y		NRM	Pred
43		TDF/FTC/EFV						Y													3.9	75	8.45	15	307	5.27	Ertapenem			Y
			Y					Y	Y					7	X				X		5.5	93	17.23	15.8	351	13.87	Y		X	Pred
			Y						Y					7					X		11.7	182	5.3	12.1	300	3.08	Y		NRM	Pred
55			Y						Y					14		X	X	X	X	Y	8.8	102	6.45	11.8	281	3.09	-		NRB	prednisone
			Y											10	X		X		X		5.9	94	6.76	12.8	471	4.66	-	No	NPO2	Pred
42			Y					Y						1	X				X	Y	5.7	61	6.7	11.4	267	7.14	Cef/Azithro		HFO2	Dexa
56			Y											5	X				X		8	116	6.76	11.8	136	5.1	X		NRB	X
			Y						Y					3	X					Y	4.9	67	8.83	14.4	261	1.84	-		NPO2	X
			Y											7	X	X			X		16.9	90	30.59	13.1	113	-	-			-
			Y				Y							4	X	X	X	X		Y	12.7	112	5.72	16.3	282	69.2	X		NPO2	Pred
			Y					Y						6	X		X		X	Y	26.1	603	12.18	12	348	9.57	Cef + Azith		X	Pred
54			Y				Y		Y					3	X				X	Y	6.4	67	17.84	13.1	223	-	-		NRB	X
45			Y						Y					5	X			X	X	Y	4.4	110	6.06	13.3	191	4.05	-		NRB	X
			Y											3	X	X	X		X	Y	8	107	8.9	12.2	298	6.77	-		NRB	Pred
			Y	Y				Y	Y					30					X	Y	30.3	297	10.6	8.6	182	7.94	-		N	-
			Y	Y										5	X				X	Y	15.4	286	10.16	12.4	239	7.24	X		Double Barrel	Pred
54			Y	Y										4					X	Y	15.7	299	6.74	9.9	237	4.36	X			-
59		TLD												7	X			X	X	Y	7.1	80	4.45	14.8	247	-		X	NRB	Pred
51		T/E/E	Y						Y					3						Y	10	99	14.22	11.7	622	-	X		NRB	X
48			Y											3	X	X		X		Y	4.3	50	13.13	11.7	279		X		NRB	Pred
50			Y						Y					3					X	Y	10.4	122	10.31	11.3	493	7.27	-	X	NRB	Pred
43		TLD	Y						Y					3	X				X	Y	3.3	82	7.58	13.8	198	-			NRB	Dexa
			Y	Y															X	Y	32.5	309	10.42	15.4	235	7.25	-		NRB	X
48													Y	7	X	X			X	Y	6.8	142	7.94	14.8	187	5.02	-		NRB	Dexa
55			Y	Y										3	X			X		Y	13.4	299	10.44	9.3	195	8.99	-		NRB	Pred
42		TDF												3	X	X			X	Y	58.7	1134	4.8	8.4	257	1.91	X		X	Y
			Y						Y					7	X	X			X	Y	16.2	116	14.63	14.9	153	10.34	X		NPO2	Pred
	85		Y					Y						3					X	Y	10.8	77	13.86	12.6	154	10.95	X		NPO2	Pred
			Y	Y				Y	Y					5	X	X		X		N	31	169	11.75	11.9	263	7.71	Cef + Azithro		Double Barrel	Dexa
			Y					Y	Y					14	X	X			X	Y	6	78	6.96	13.2	163	5.55	2/7 Augmentin + 2/7 Azithromycin		NRB	Pred
			Y						Y					3	X		X	X	X	Y	12.4	109	10.94	12.9	242	-	X		NRB	Pred
56			Y											14	X					Y	4.7	119	14.23	14.4	402	10.12	X		Double Barrel	Dexa
			Y											6	X	X			X	Y	7.3	79	1.12	12.7	320	9.23	X		X	Y
52			Y											6	X				X	Y	3	64	9.95	13	212	7.26	-		NRB	Pred
56			Y											5		X			X	Y	6.8	118	6.5	14.3	175	-	-		NRB	Pred
			Y	Y					Y		Y			3					X		7.6	145	7.37	15.7	252	-	-		N	N
49			Y						Y					2	X	X			X	Y	12.4	200	17.15	10.6	312	13.6	-		X	-
			Y								Y		Y	4	X				X	Y	8.6	111	4.87	14.5	148	-	Cef + Azitho 2/7		NRB	Pred
50			Y					Y	Y					5				X	X		18.4	380	9.92	12.7	221	6.29	-		NPO2	Pred
50			Y						Y					7	X				X		3.6	51	8.28	11.9	245	5.05	Cef		NPO2	X
51		U	Y											4		X			X	Y	3.8	91	6.94	13.9	263	4.83	-		NPO2	Pred
								Y											X	Y	27.4	331	8.49	11.3	202	6.07	X		N	N
			Y	Y					Y					7					X	Y	15	284	16.08	12.1	193	12.93	Y		Double barrel	dexa
			Y	Y										1	X				X		27.4	581	11.72	10.9	277	7.41	Y		Y	Y
																			X	Y	27.4	197	11.78	13.9	526	7.7	Y		0.4	Pred
	92		Y						Y					7	X					Y	9.2	91	3.64	13.7	207	-	-		NRB	Pred
50			Y						Y					7	X			X		Y	4.4	58	7.39	11.9	328	4.71	-		NRB	Pred
			Y					Y						3					X	Y	23.5	144	10.11	10.1	312	-	-		NRB	Pred
			Y																		3.7	40	4.48	10.1	382	-	1/7 Cef		NPO2	Pred
			Y				Y	Y						4	X				X	Y	7	99	9.8	12.9	422	8.16	Y		FMO2	Pred
50			x					BPMD						5	x			x									-		N	N
50			Y											12	X			X		Y	8.4	93	6.18	15.8	462	-	-		N	Pred
			Y						Y					2	X					Y	14.9	158	6.28	11.7	380	3.16	-		FMO2	Pred
52			Y						Y					5	X				X		5.6	72	8.69	12.2	265	5.82	-		Y	Pred
			Y											14	X				X	Y	5.9	100	7.08	13	505	4.72	Y		NPO2	Pred
52														8	X	X		X	X	Y	7	75	8.7	14.7	296	5.98	-		NRB	Y
53									Y					10	X		X		X	Y	7	80	9.44	12.7	311	6.96	Y		NPO2	Pred
			Y											3		X			X	Y	10	160	27.9	9.9	398	23.49	Augmentin 5/7	-	-	N
59			X					Previous CA cervix	X		N	N	N	5	X	X	X	X	Headache, anosmia, LOA,	Y	3.6	63	11.65	13.4	189	8.14	-	-	NPO2	Prednisone	-
56		TDF/3TC/ATZ/r	X			Prev TB x2			X					3	X	X		X	AGE	Y	10.3	79	9.49	13.3	346	7.04	Cef 3/7 Azithro 2/7	-	NPO2	Dexamethasone	-
42			x						x					7							5.6	81	7.98	14.8	469	4.18	-	-	NPO2	Prednisone	N
			X								Prev			4	X		X	X		Y	5.3	83	10.07	16.6	219	-	-	-	NPO2	Prednisone	N
			X						X		N	N	N	4	X			X		Y	11.5	88	9.99	12.2	341	7.24	-	-	NRB	Prednisone	N
50			X	X				Obesity hypoventilation syndrome	X					7					Orthopnea, PND, oedema	Y	40.9	265	14.17	9	244	-	Cef 4/7, Azithrp 1/7	-	NPO2	-	N
58		TDF/FTC/EFV changed to ABC/3TC/EFV	X											3		X		X	Dysuria, 1 episode syncope		17.1	132	6.32	8.7	253	4.28	-	-	-	-	N
	88		X	X				Vascular dementia	X		N	-	-	7				X	Malaise, oedema, confusion		17.5	315	9.59	10.8	231	-	-	-	-	-	N
51									X					2	X		X		Anosmia		4	76	8.69	13.5	292	-	Cef 4/7, Azithro 1/7	-	NRB	Prednisone	N
			X	X					X					5	X		X		Oedema	Y	36.8	1147	16.92	5.6	331	15.16	-	-	-	N	N
59									X					3	X	X		X			5.3	53	9.86	12.9	291	7.47	Cef 3/7, Azithro 2/7	Y	NRB	Dexamethasone 3/7, prednisone thereafter	N
								Hypercholestrolaemia	X		N	N	N	3	X	X		X	Pleuritic chest pain, DKA	Y	6.2	97	3.71	16	208	1.77	-	N	NRB	Prednisone	N
			X								-	-	-	4	X	X		X	Anosmia, nause and vomitting		23.5	203	14.22	14.3	224	11.21	-	-		Preednisone
														2	X					Y	19	323	9.27	15.8	167	7.59	Cef and Azithro 1/7	-	NRB	Prednisone	N
46			X					COPD	X		Y	N	Y	7	X				Pleuritic chest pain, headache		7.5	86	8.43	16.2	374	6.75	Cef and Azitromycin 3/7	-	NRB	Prednisone	N
									X		-	-	-	5		X		X	Pleuritic chest pain		5.4	79	7.11	10.9	306	5.42	-	-	NRB	Prednisone
43			X					GORD	X					2	X			X	Pleuritic chest pain, ortopnea,		7	91	6.37	13.8	185	-	Cef 3/7 Azithro 2/7	-	NRB	Prednisone	N
54			X					COPD	X		Y			7	X						5.9	77	11.83	15.2	225	8.13	Cef 1/7, Aithro 1/7	-	HFNO 5/7	Prednisone	N
			X	X				IHD, Shingles	X					2	X				Chest pain, lower limb oedema		38.2	604	5.61	11.1	151	-	Ceftriaxone 3/7	-	NPO2	Prednisone	N
40			X						X					3	X				Pleuritic chest pain		6.1	79	7.53	13.8	184	6.34	Cef and Azithro 1/7	-	Double barrel	Prednisone	N
			X			New								3	X				LOW, LOA		23.9	127	25.03	10.7	699	-	Augmentin	-	RA
50			X						X					4	X			X	Diarrhoea		13.4	78	12.12	11.5	301	9.09	Unknown	-	Double barrel	Prednisone
			X						X		N	N	N	3	X			X	Anosmia, vomiting		12.5	231	7.14	12.1	466	5.42	Ceftiraxone 3/7	-	NRB	Prednisone	N
	87			X										?		X			Delirium		33.4	447	8.09	12	198	5.73	Ceftriaxone 3/7	-	NRB	Prednisone	N
54			X					Rheumatic heat disease with mixed mitral valve disease	X					4	X	X					6.2	66	20.95	11.2	392	-	Ceftriaxone 1/7, cefzol 2/7, amikacin 1/7, vancomycin 1/7, rifampicin 1/7	-	Double barrel, received CPAP in EC	Prednisone	N
55			X					Hypercholesterolaemia	X		N	N	N								8	114	9.71	12.5	395	7.22	Unknown		NRB	Dexamethasone - downscaled to prednisone	N
			X	X				Hypercholesterolaemia			N	N	N	5	X						28	281	11.43	11.5	481	8.1	No	-	NRB	Prednisone	N
59			X						X					9	X	X	X				5.9	68	7.48	16.3	342	4.11	No	-	NRB	Prednisone	N
			X											2		X		X			8.3	94	7.77	11.6	360	5.31	Ceftriaxone and azithromycin 1/7	-	High flow	Dexamethasone	N
57														?					Delirium, unclear history		4.6	47	12.61	12	274	-	Ceftriaxone and azithromycin x3/7	-	NRB	Prednisone
59			x					DYSLIPIDEMIA	X		N	N	N	4 DAYS	X	X			CHEST PAIN	YES	9	111	9.52	12.1	3.5	6.54	No		NRB	Prednisone
			X					TB IN 2009	X		N	X	YES	A DAYS	X	X			LOSS OF TASTE/ SMELL	YES	4	54	10.2	15.1	222	7.26	Cef + Azithro x1/7		NRB	1/7 Dexamethasone
			X	X					X		-	-	-	4 DAYSS		X			DIARHOEA	YES	22.8	486	12.65	12.1	246	9.39	Cef + Azithro x3/7		NRB	Dexa
			X						X		N	N	N	2 DAYS	X				CONFUSION	YES	5.5	89	8.61	14.5	249	5.51	No		NRB/ NPO2	Prednisone
56		TEE	X						X		N	N	N	7 DAYS	X	X		X	ANOSMIA/ CHEST PAIN	YES	8.3	103	12.72	13.1	279	9.08	Cef x2/7 + Azithro x1/7		NRB	1/7 Dexa -> pred
			X					OA	X		N	N	N	10 DAYS						YES	9	126	7.85	13.5	389	5.53	Cef + Azithro x1/7		NRB	Prednisone
53			X						X		-	-	-	4 DAYS	X	X	X	X	HEADACHE/ COVID CONTACT	YES	6.7	90	7.39	12.9	286	4.71	N		NPO2	1/7 dexa -> prednisone
52		TEE	X					TB X2			-	-	-	3 DAYS	X	X				YES	4.6	47	7.74	13.4	389	4.19	Cef + Azithro x1/7		NRB	Prednisone
57			X						X					9 days						Y	8	81	5.81	12.9	302	2.82	No	-	NRB	Prednisone	-
			X	X				Blind	X		-	-	-	Unclear				X		Y	8.1	103	11.07	10.3	416	6.63	Nil received	-	NRB	Prednisone	-
	81		X	X				IHD previous angio with stenting, Also ?Mesothelioma, prev mine worker, not for futher wu then			Ex smoker			5 days	X				Chest pain	Y	9.5	115	6.16	12.9	288	3.5	3 days Cef/Azithro	-	NRB/NPO2	Prednisone	-
49			X						X		No	-	X	4days	X				Chest pain/LOA	Y	6.1	134	9.13	14.7	227	7.19	X Cef/Azithro/Erta	-	NRB/NPO2->CPAP->HFNO->NPO2->Home O2	Dexa
		-	X					Dementia			N	N	N	3	X	X				Yes	5.8	90	6.51	13.9	236	3.35	N	N	Nasal Prongs	Prednisone	N
53		-	X						X		N	N	N	7		X		X	Chest pain	Yes	3.6	64	9.82	13.7	164	-	N	N	Nasal Prongs	Prednisone	N
		-												3	X	X		X	Loss of appetite	Yes	5.7	65	9.87	13.8	321	8.1	Cef+Azithro x1/7	N	FM02	Prednisone	N
47		TLD	X					Asthmatic			N	N	N	7	X	X			Abdo pain; rash	Yes	3.8	67	9.5	14.1	349	6.78	N	N	N	Prednisone	N
		-	X						X		N	N	N	5				X	Chest pain	Yes	8.9	97	8.18	13.5	266	-	N	N	Nasal Prong	Prednisone	N
		-	X								N	N	N	8	X			X		Yes	7	126	8.45	15.3	166	5.19	N	N	FM02	Dexamethasone	N
		-						Early Dementia; COPD			Y	N	N	Unknown					Confusion;Weakness		7.5	59	10.51	13.2	164	8.53	Cef x1/7	N	N	Prednisone	N
41		-	X								N	N	N	5	X	X			Anosmia; Diarhoea	Yes	4.4	73	10.52	11.5	324	8.15	N	N	NP02	Prednisone	N
		-	X	X							N	N	N	7					Weakness; Dizziness	No	33.1	572	13.48	9.4	84	8.9	1/7 Cef	N	N	N	N
		-	X						X		N	N	N	7	X			X	Weakness	Yes	2.9	61	9.38	13.6	334	7.57	Cef x2/7, Azithro x1/7	N	NRB	Prednisone	N
		TLD	X	X							Y	N	Y	7	X			X	Confusion	Yes	31	366	23.38	12.4	417	18.12	Cef x2/7 Azithro x 1.7	N	NRB	Prednisone	N
44		TLD	X								N	N	N	4	X			X	Nauseas,vommitng, loss of appetite	Yes	7.6	95	9.88	14.1	310	6.54	N	N	FMO2	Prednisone	N
46		TEE	X						X		N	N	N	8	X		X	X		Yes	3	51	12.81	15.7	401	8.58	N	N	NRB	Dexamethasone	N
54		-	X					Epilepsy, Cerebrovascular Disease	X		N	N	N	5	X	X				Yes	12.4	194	2.8	10.2	186	-	N	N	FM02	Prednisone	N
		-	X					X Previous SDH drain 2018		N	N	N	N	Unknown	X			X		Yes	6.9	113	5.14	12.3	89	3.26	4/7 Ceftriaxone	N	FMO2	Prednisone	N
		-	X					OA			N	N	N	3				X	Loss of appetite		3.6	56	7.36	13.4	241	4.5	Cef x 4/7	N	NRB	Prednisone	N
		-	X					Dementia			N	N	N	Unknown	X				Tight chest, amnesia, body weakness, loss of ambulance, confusion	Yes	5	73	6.72	11.2	201	5.29	N	N	N	Prednisone	N
		-	X						X		N	N	N	10	X	X			Nausea, Vommiting, Diarhhoea, Pleuritic chest pain	Yes	2.8	44	7.07	12.8	455	3.82	Cef x 4/7	N	FM02	Prednisone	N
		-	X					DCMO, Atrial Fibrillation	X		N	N	Y	14	X	X		X		Yes	8.1	70	9.64	14.3	275	7.31	N	N	Double Barrel	Prednisone	N
58		-	X	X					X		N	N	N	7	X	X			Malaise, PND, Orthopnea	Yes	23.1	331	12.94	11	465	-	Cef x 4/7 Azithro x3/7	N	NRB	N (withheld)	N
49		-	X					Asthmatic			N	N	N	2				X	Upper back pain	Yes	3.9	61	7.22	11.6	255	4.83	N	N	N	N	N
58		TLD	X						X		N	N	N	5	X		X	X	Malaise	Yes	2.7	51	10.51	11	206	-	N	N	N	Prednisone	N
		-	x						x		-	-	-	5	x						9.1	96	14.81	12.2	297	10.72	1/7 Cef	N	NRB	dexa	N
46			x								N	N	N	2021-03-07	x				malaise	yes	6	86	8.74	13.2	266	5.68	stat dose cef	N	N	N	N
			x						x		N	N	N	2021-08-07	x			x	pleuretic chest pain	yes	11.3	102	10.9	12	420	7.24	N	N	NRM	prednisone	N
			x								-	-	-	2020-12-18						-	12.9	161	5.88	12.1	184	-	3/7 Cef + Azithro	N	NPO2	dexa	N
			x						x		N	N	N	1/52		x			vomiting, diarrhea	yes	4.2	65	4.56	15.2	223	2.53	3/7 cef + azith	N	NP02	prednisone	N
50			x								N	N	N	2021-03-07	x	x	x			yes	3.5	58	4.98	12.5	232	-	5/7 Augm	N	N	N	N
50			x					MDD	x		N	N	N	2021-05-07	x	x			dizziness, maliase	yes	7.7	124	15.59	12.7	294	-	2/7 cef + azith	N	double barrel	prednisone	N
50			x						x					2021-05-07	x			x	headache, maliase	yes	3.3	50	7.18	14.5	310	5.39	3/7 cef + azith	N	NRM	Dexa	N
			x		x (prostate Ca)			dylipidemia	x		N	N	N	1/52	x				syncopal episodes	yes	10.9	158	8.43	11.9	220	6.49	1 x dose Augm	N	NP02	prednisone	N
									x		N	N	N	1/52		x			n/v, diarrhea	yes	3.7	58	5.02	13	492	2.55	N	N	FM02	prednisone	N
54			x			current TB					N	N	N	1/52	x					no	10.1	84	10.16	3.2	811	7.12	N	N	N	N	N
			x					dylipidemia	x					2021-06-07	x				anosmia	yes	5.8	73	6.7	13.2	449	4.82	1 x dose cef	N	NRM	prednisone	N
			x						x					2021-06-07	x				diarrhea, generilized body weakness	yes	14.7	143	18.8	12.9	368	14.31	1 x dose cef + azith	N	double barrel	dexa	N
47			x											2021-10-07	x			x	anosmia	yes	5.1	89	9.47	15.2	334	7.2	N	N	NRM	prednisone	N
42			x	x										2021-05-07	x				generilized body weakness	yes	72.9	3314	18.12	7.6	511	15.51	N	N	NRM	prednisone	N
45		TLD	x			prev TB 2011					N	N	N	1/52	x	x		x	night sweats	yes	3	48	8.09	13.4	302	5.87	N	N	FM02	Dexa	N
45		TEE	x					sarciodosis (stage1)						1/52	x				pleuretic chest pain		6.5	82	9.71	13.7	338	7.63	1/7 cef+azith	N	FM02	N	N
	82		x					prev CVA, MHCU			N	N	N	1/52	x				orthopnea		6.9	66	9.4	12.5	309	-	1/7 cef+azith	N	NP02	prednisone	N
		TEE	x						x					2021-04-07	x	x			anosmia, diarrhea	yes	6.2	56	20.48	12.1	585	11.04	cef + azith	N	NP02	prednisone	N
59			x						x		N	N	N	2021-03-07	x	x				yes	10.5	127	5.77	11	205	4.25	3/7 cef + azith	N	NRM	prednisone	N
			x						x					2021-06-07	x				headache	yes	4.8	74	7.71	13.8	237	4.35	N	N	NRM	prednisone	N
55			x						x		N	N	Y	2021-03-07	x	x			LOA	yes	18.9	203	13.15	13.8	238	10.18	N	N	double barrel	N	N
			x			prev TB		BPH			N	N	N	1/52	x	x		x	pleuretic chest pain	yes	11.8	113	13.51	13.2	449	-	1 x dose cef	N	double barrel	prednisone	N
	83		x								N	N	N	2021-03-07		x			generilized body weakness	yes	8.3	73	10.07	12.7	324	-	2/7 cef + azith	N	NRM	prednisone	N
			x											1/52	x				diarhea, delirium	yes	5.9	91	16.62	14.2	400	13.13	cef + azith	N	double barrel	dexa	N
	80		x					prev CVA			N	N	N	1/52					generilized body weakness + slurred speech	yes	4.7	64	7.44	11.5	229	3.46	5/7 Augmentin	N	N	prednisone	N
		Lamzid+Atazanavir+Ritonavir	Y						Y					7					X	Y	28.5	232	3.5	9.8	120	-	Augmentin IVI 2/7	N	Y	N
														3	X				X	Y	3.7	46	5.54	14.2	225	2.96	Cef 2/7, azithro 1/7	N	NRB	Pred
			Y											7	X			X	X	Y	9.5	92	5.69	14.9	130	-	N	N	NRB	Dexa 6/7 -> Pred
49			Y					Y	Y					7	X	X			X	Y	7.4	73	7.94	12.5	465	6.38	Cef 2/7, Azithro 1/7	N	Y	Prednisone
			Y						Y					3	X				X	Y	12.7	185	15.65	12.5	427	12.03	Cef + Azithro 1/7	N	NRB	Dexa -> Pred
50			Y					Y	Y					14	X			X	X	Y	2.9	54	15.65	13.2	477	12.89	Azithro 1/7	N	NRB	Pred
			Y	Y				Y	Y					3	X				X	Y	21.7	125	7.37	11.1	221	5.4	Augmentin IVI 3/7 -> Clindamycin IVI 5/7		NPO2	Pred
			Y					Y	Y					10					X	Y	14.9	196	7.3	11.6	369	5.12	Cef 1/7	N	X	Pred
50		TLD	Y						Y					5	X		X	X	X	Y	3.9	74	12.8	11.3	396	10.12	Cef 3/7 + Azithro 3/7	N	Y	Pred
45						Y		Y	Y		Y		Y	7	X	X			X	Y	1.8	57	9.82	10.6	343	8.31	N	N	NRB	Pred
58			Y						Y					10				X	X	Y	19.8	551	12.65	13.3	314	-	N	N	Double barrel	Pred
	80		Y				Y	Y						2	X				X	Y	3.9	54	16.92	9.6	384	13.35	Cef + Azithro 5/7, oral augmentin 5/7	N	Y	Pred
			Y						Y					5	X		X		X	Y	7.2	102	7.38	14.2	248	-	Cef 5/7, Azithro 4/7	N	NPO2	Pred
		TEE	Y											4	X			X	X	Y	6.3	62	7.7	12.9	302	5.56	N	N	0.4	Pred
54			Y					Y	Y					2	X	X					3.9	94	11.5	11.2	460	7.41	Cef 5/7, Azithro 3/7	N	FMO2	Pred
48		TLD	Y											10	X				X	Y	3.3	58	8.85	11.3	290		1/7 Cef + 1/7 Azithro		NRB	Dexa 1/7
			Y					Y	Y					5					X	Y	10.8	203	10.7	9.9	304		N		NRB	Pred
			Y						Y										X	Y	11.7	94	14.21	13.3	225	10.52	N		Double Barrel	Dexa 2/7 > Pred
			Y											3	X			X	X	Y	5.8	64	6.56	10.9	273		N		NRB	Pred
40		ABC+3TC+EFV	Y	Y																	59.5	1262	8.99	5.1	250		N		N	N
56		TEE	Y											14	X					Y	8.3	78	12.38	12.5	242	9.25	3/7 Cef		NRB	Pred
	84		Y					Y						21	X			X	X	Y	20	144	6.96	11	372	4.21	N		NRB	Pred
46														5	X			X	X	Y	3.3	69	5.92	13.4	275		N		NRB	Dexa 7/7
			Y					Y						7	X	X				Y	5.5	44	5.8	15.4	183	3.61	3/7 Cef > 1/7 Aug + 3/7 Azithro		NRB	Pred
57			Y						Y					5	X					Y	14.6	238	10.42	13.7	330		1/7 Cef + 1/7 Azithro		Double Barrel	Pred
57			Y	Y					Y					2	X	X				Y	23.3	514	11.96	7.7	570	9.14	1/7 Cef		NRB	Dexa
57			Y						Y					7	X	X			X	Y	15.1	141	9.05	11.8	272		2/7Cef +1/7 Azithro		NRB	Prednisone
			Y					Y						5	X				X	Y	4.3	81	5.27	14.3	148	2.86	1/7 Cef/Azithro		NRB	Prednisone
			Y						Y						X	X		X	X	Y	8.1	82	10.66	12.6	273	8.67	nil		NRB	Prednisone
49														7	X		X	X		Y	6.5	103	10.3	14.1	339		nil		NRB	Prednisone
54			Y											4	X		X		X	Y	16.2	110	4.14	9.9	278	7.55	Uknown		NRB	Prednisone
			Y						Y						X				X		8.8	83	19.21	12.5	383	13.41	1/7Cef		NRB	Prednisone
55			Y											3		X	X	X		Y	6	79	9.6	15.8	183		3/7Cef		NPO2	Prednisone
							Y	Y						6	X	X				Y	16.1	448	16.24	13.1	343		3/7 Cef		NRB	Prednisone
55									Y					4	X				X	Y	9.1	89	7.35	14.6	273		1/7Cef		NRB	Prednisone
			Y				Y	Y						14	X				X	Y	12	84	9.24	14.6	137	6.78	Cef/azithro		NRB	Prednisone
45			Y											5	X			X	X	Y	4.8	74	13.3	14	267	10.33	nil		NRB	dexa
44														4							10.5	96	10.6	13.6	505		not on ECCR/zipfile		HFO2 TBH	dexa
								Y													5.3	49	10.34	14	262		Not on ECCR/zipfile		NPO2	Prednisone
58			Y			Y					Y			3	X				X	Y	16.7	222	9.45	9.9	320	4.91	3/7 cef/azithro		NPO2	Prednisone
55		TEE	Y											7					X	Y	2.6	41	11.16	14.2	374		Nil		RA	Prednisone
		TLD	Y						Y											Y	4.9	98	9.57	11.8	235	5.62	Nil		NPO2	Dexa
54			Y					Y	Y					3	X		X		X	Y	6.1	55	5.88	11.4	344	-	5/7Cef+3/7Azithro		NRB	Prednisone
49			Y						Y					11	X			X	X	Y	9.6	88	5.4	15.4	603	2.63	3/7 cef		NPO2	Prednisone
57								Y	Y					3	X				X	Y	27	230	11.31	12.7	316	9.3	Cef/Azithro 1/7		HFO2 TBH	Prednisone
58			Y	Y				Y	Y					3	X				X		16.2	231	6.41	11.2	290	-	4/7 Cef+3/7 Azithro		NRB	Prednisone
			Y	Y										3		X			X	Y	34.5	671	8.25	8.6	375	0.85	Cef/Azithro 1/7		RA	Nil
			Y					Y	Y					2	X			X		Y	9.9	112	9.38	12.4	266	7.31	Cef/Azithro 2/7		RA	Nil
			Y	Y				Y						7	X		X		X	Y	9.1	107	10.76	13.9	204	-	Cef/Azithro 1/7		NRB	Prednisone
